# Supplementary material for: Increased Patient Empowerment Is Associated with Improvement in Anxiety and Depression Symptoms in Type 2 Diabetes Mellitus: Findings from the INDICA Study
Source: Int J Environ Res Public Health. 2022 Apr 15;19(8):4818. doi: 10.3390/ijerph19084818 (PMC9028935; doi:10.3390/ijerph19084818)
Supplement: Supplementary file 1 [file ijerph-19-04818-s001.zip]

Archive with 1 entries (1 files):
- ijerph-1634239-supplementary.pdf
